# Supplementary material for: MADVAR: a lightweight, data-driven tool for automated feature selection in omics data
Source: Bioinform Adv. 2025 Sep 4;5(1):vbaf211. doi: 10.1093/bioadv/vbaf211 (PMC12449246; doi:10.1093/bioadv/vbaf211)
Supplement: vbaf211_Supplementary_Data [file vbaf211_supplementary_data.zip]

Archive with 3 entries (3 files):
- Supp_Figure1.tif
- Supp_Figure2.tif
- Table S1.docx
